# Supplementary material for: Composition of Dietary Fatty Acids and Health Risks in Japanese Youths
Source: Nutrients. 2021 Jan 28;13(2):426. doi: 10.3390/nu13020426 (PMC7911182; doi:10.3390/nu13020426)
Supplement: Supplementary file 1 [file nutrients-13-00426-s001.zip]

Archive with 5 entries (5 files):
- SupplementaryFigS1FA-RiskNutrients20210124.docx
- SupplementaryFigS2FA-RiskNutrients20210123.docx
- SupplementaryTableS1FA-RiskNutrients20210124.docx
- SupplementaryTableS2FA-RiskNutrients20210124.docx
- SupplementaryTableS3OverweightNutrients20210125.docx
